# Supplementary material for: Critical Decision Thresholds for Urgent Physician Notification of Point-of-Care Testing Results
Source: Diagnostics (Basel). 2026 Apr 10;16(8):1139. doi: 10.3390/diagnostics16081139 (PMC13115040; doi:10.3390/diagnostics16081139)
Supplement: Supplementary file 1 [file diagnostics-16-01139-s001.zip]

Archive with 1 entries (1 files):
- diagnostics-4214191-supplementary.pdf
